# Supplementary material for: Preliminary Cost-Effectiveness of Re-Purposing β-Blockers as an Adjunct Treatment for Women with Triple-Negative Breast Cancer
Source: Healthcare (Basel). 2025 Nov 15;13(22):2929. doi: 10.3390/healthcare13222929 (PMC12652519; doi:10.3390/healthcare13222929)
Supplement: Supplementary file 1 [file healthcare-13-02929-s001.zip]

Archive with 1 entries (1 files):
- healthcare-3911652-supplementary.pdf
